# Supplementary material for: High Prevalence of Genetically Related Clostridium Difficile Strains at a Single Hemato-Oncology Ward Over 10 Years
Source: Front Microbiol. 2020 Jul 20;11:1618. doi: 10.3389/fmicb.2020.01618 (PMC7384382; doi:10.3389/fmicb.2020.01618)
Supplement: TABLE S1 — Quality metrics for sequenced isolates. [file Table_1.XLSX]

## Sheet: stats_ass1
Table S1. Quality metrics for sequenced isolates. total_length - total assembly length; number - number of contigs; mean_length - mean contig length; longest, shortest - longest and shortest contig length, Average Depth - average sequencing depth
Sample	total_length	number	mean_length	longest	shortest	N50	Average Depth
44938	4563991	1539	2965.56	43852	153	9188	17.6
178938	4706396	1393	3378.6	57156	149	12340	19.28
693309	4558256	1690	2697.19	44512	147	9192	16.48
970309	5453689	3420	1594.65	36331	130	7082	11.8
975309	4225988	527	8018.95	245170	192	38936	27.32
1304309	4166736	853	4884.8	54443	91	15108	11.53
1522309	4126218	1233	3346.49	36628	96	7221	15.83
1978309	4411693	1239	3560.69	108143	123	20231	19.2
2159309	4336939	1471	2948.29	37857	80	6355	14.81
2331309	4503602	765	5887.06	91955	143	24397	19.67
2423309	4197558	1798	2334.57	30830	121	4648	16.99
2526309	4359559	284	15350.6	241378	178	73242	21.48
2561309	4462842	652	6844.85	132423	71	30476	21.22
2577309	4633268	2170	2135.15	47903	125	8387	18.82
2615309	4465563	1320	3383	54425	145	10731	18.88
2806309	4273472	2416	1768.82	19412	129	3700	16.7
3091309	4193020	2178	1925.17	18952	126	3958	14.57
10001_38	6916771	7186	962.53	30942	78	2922	11.48
1022M15	4483371	977	4588.92	308061	92	65644	95.51
1051M16	4332470	268	16165.9	308677	58	83554	25.2
1096M15	4224706	316	13369.3	239445	78	59109	21.79
1159M15	4428323	1265	3500.65	44618	101	8448	18.93
1176M10	4315725	2120	2035.72	26558	119	5669	10.76
1228M13	4260856	1218	3498.24	40109	139	7598	20.7
1238M13	4296113	567	7576.92	113054	150	34055	15.09
1264M16	4389322	1738	2525.5	33623	131	6745	14.04
1321M11	4667599	1233	3785.56	97891	169	17537	23.9
133M11	4411440	1282	3441.06	56979	116	13448	16.92
1391M16	4210142	1902	2213.53	21929	129	4847	13.4
13M11	4300763	2525	1703.27	21220	144	3718	14.89
1404M13	4215284	221	19073.7	177805	168	81488	18.59
1416M13	4350690	1680	2589.7	33192	145	5972	17.32
1449M10	4535937	1938	2340.52	45513	145	8341	20.11
1478M13	4655620	1634	2849.22	64608	173	11108	24.98
1500M16	4255083	260	16365.7	241609	136	60535	17.56
1520M13	4342997	2180	1992.2	26576	108	4577	13.46
1533M15	4268326	1104	3866.24	48898	92	10924	12.21
1560M11	4174158	297	14054.4	380549	82	82692	36.87
1590M13	4412804	1698	2598.82	27474	127	5465	15.24
1593M10	4347721	1006	4321.79	96549	87	17956	21.68
163M11	4187794	308	13596.7	491750	82	187307	66.46
1650M11	4213936	483	8724.51	118468	157	31671	22.14
1660M10	4092047	1209	3384.65	28745	140	6884	17.05
1695M10	4083563	1284	3180.35	29718	123	6047	14.17
1698M16	4625819	1359	3403.84	201295	173	26376	65.99
1718M11	4356960	730	5968.44	143256	72	33162	73.26
1719M13	4473107	1955	2288.03	28068	137	5836	16.88
1749M13	4320365	363	11901.8	408804	62	151247	60.83
1812M10	4451755	2627	1694.62	29586	126	4249	12.67
1832M13	4427932	1677	2640.39	46144	95	6760	17.47
184M16	4623648	2036	2270.95	38615	140	6728	14.8
1867M15	4279807	399	10726.3	408199	107	125996	77.18
187M11	4487526	1236	3630.68	56649	125	11400	17.09
1905M10	4314102	1159	3722.26	53333	103	11090	18.31
2006_38	4405635	966	4560.7	131209	152	16126	16.84
2008M12	4661702	2480	1879.72	26743	99	4523	17.53
200M18	4310937	2447	1761.72	19532	111	3731	16.09
2017M10	4256654	2721	1564.37	16423	76	3034	6.66
2022M10	4149349	1298	3196.72	40081	133	6825	21.45
2028M11	4527539	2336	1938.16	21974	139	4850	15.2
2041M10	4166187	1045	3986.78	52367	122	8672	18.64
2079M13	4495681	1589	2829.25	73980	109	8936	17.3
2120M10	4270045	3058	1396.35	14752	82	2952	9.29
2126M13	4226595	291	14524.4	234276	53	50804	20.13
2132M13	4469118	1212	3687.39	199093	132	21315	20.57
2135M10	4447980	912	4877.17	89684	136	18661	15.77
2167M13	4321162	2033	2125.51	25550	147	4723	22.19
2200M10	4117967	182	22626.2	307990	177	64470	18.28
225M13	4179100	1165	3587.21	28160	146	7548	16.44
2265M10	4299907	1638	2625.1	27600	130	6381	13.86
2271M13	4563699	1917	2380.65	34764	126	6931	13.52
2273_38	4122443	1992	2069.5	22043	130	3952	12.8
2295M10	4094338	757	5408.64	129544	190	18636	19.77
2306M10	4297358	1381	3111.77	43958	133	7681	21.25
2352M10	4383550	1894	2314.44	29723	88	6212	11.57
2363M10	4321000	747	5784.47	217520	84	30234	53.74
2401M10	4441742	2793	1590.31	18416	127	2871	6.79
2401M11	4450126	910	4890.25	125017	162	24992	22.03
2417M10	4521846	1516	2982.75	50331	143	10114	15.68
2417M11	4227599	426	9923.94	174058	189	36121	14.87
2454M12	4318191	2149	2009.4	28406	96	4169	8.4
2466M11	4556334	1573	2896.59	55736	141	9449	16.39
2482M10	4266255	2046	2085.17	19957	134	5081	13.75
2550M19	4166985	850	4902.34	43196	149	10872	20.9
2568M10	4497841	857	5248.36	162604	136	24848	27.15
2607M11	4171699	1068	3906.09	35797	132	8069	20.16
2625M10	4333085	589	7356.68	207907	93	35861	33
2641M11	4306967	1401	3074.21	28149	118	6546	12.35
2684M11	4207689	1960	2146.78	23565	123	4053	92.19
2691_M10	4450326	1088	4090.37	306052	76	33784	15.17
270M17	4543796	1994	2278.73	19220	103	4651	59.01
2719M17	4518223	1207	3743.35	149793	126	26142	48.73
2738M10	4167823	235	17735.4	619908	50	228149	61.92
2762M10	4273700	571	7484.59	307981	113	54258	13.27
2808M10	4616977	2236	2064.84	33838	128	6781	16.4
2909M10	4190264	1478	2835.09	30604	118	5793	18.59
298M11	4257094	1610	2644.16	24925	137	5981	12.99
3057M10	4257546	2189	1944.97	19801	68	4275	15.57
3063M14	4421562	752	5879.74	244147	130	26351	19.74
3127M10	4326979	2053	2107.64	26975	102	4588	12.49
3146M16	4131454	2099	1968.3	24089	116	3838	45.67
3159M10	4163413	226	18422.2	489323	52	162861	83.16
3190M10	4349335	656	6630.08	289661	110	64989	8.32
328M10	4565648	2054	2222.81	22263	85	5080	14.57
3309M13	4209072	1546	2722.56	37798	109	6210	18.19
3364M15	4372303	1338	3267.79	34403	114	6837	15.48
3544M15	4608382	1249	3689.66	81960	132	19410	11.31
361M12	4567527	2721	1678.62	27892	92	3145	40.78
3628M15	4486986	941	4768.32	221258	248	23778	23.15
3658M13	4587537	763	6012.5	98239	177	32795	13.42
3682M13	4300135	1024	4199.35	59292	105	13665	13.16
373M16	4487529	1497	2997.68	40018	145	9266	24.75
393M10	4172144	385	10836.7	276975	128	50069	15.88
3M11	4209072	2553	1648.68	14581	143	3292	20.22
41M18	4190509	281	14912.8	229530	132	52462	19.38
421M10	4111092	919	4473.44	41545	179	8950	14.29
4348M14	4592361	1917	2395.6	40312	130	8425	15.95
435_38	4276247	1678	2548.42	36288	124	5010	7.23
444M15	4340354	2554	1699.43	18450	136	3523	19.05
449M11	4195460	1839	2281.38	23170	142	5019	46.25
458M18	4247580	369	11511.1	288039	182	75152	21.6
460M13	4667371	1237	3773.14	57201	160	13424	15.79
462M13	4380408	2023	2165.3	26655	138	5083	12.15
500M12	4409836	1846	2388.86	26827	138	5662	22.14
5326M14	4224052	349	12103.3	319022	135	70912	12.37
561M17	4326254	917	4717.83	54093	96	15173	16.63
5823M14	4230657	1538	2750.75	31936	117	5730	80.16
666M18	4581283	1661	2758.15	42301	138	9123	14.63
689M12	7156826	7295	981.06	16327	64	1842	6.8
699M13	4372370	1392	3141.07	48493	139	9041	15.02
712M15	4519729	733	6166.07	140502	65	31519	24.46
768M15	4449088	905	4916.12	142213	126	27259	45.43
804M10	4153397	356	11666.9	126123	204	34212	12.57
823M10	4340767	526	8252.41	232596	121	55533	28.75
834M13	4464858	722	6184.01	107938	81	26486	29.41
845M11	4427678	842	5258.52	60221	165	14644	21.6
873M15	4523210	1768	2558.38	42680	148	7832	11.89
925M12	4534948	1098	4130.19	81530	79	19376	21.77
968M11	4499038	1219	3690.76	118010	52	19377	23.6
IonXpress_039_out	4384893	1427	3072.81	44111	128	6594	16.73
