# Supplementary material for: High Prevalence of Genetically Related Clostridium Difficile Strains at a Single Hemato-Oncology Ward Over 10 Years
Source: Front Microbiol. 2020 Jul 20;11:1618. doi: 10.3389/fmicb.2020.01618 (PMC7384382; doi:10.3389/fmicb.2020.01618)
Supplement: TABLE S2 — Time periods between isolates in patients with recurrent infections as well as ST indication. [file Table_2.xlsx]

## Sheet: Sheet1
Table S2. Time periods between isolates in patients with recurrent infections as well as ST indication.
Patient number	Time period between isolates	Isolate number	ST
1		43538	ST37
	8weeks 6days	100138	NF
2		200638	ST1
	3weeks 5days	227338	ST1
3		2159309	ST37
	5weeks 1days	2526309	ST37
4		2331309	ST6
	3weeks 4days	2561309	ST6
5		1978309	ST42
	7weeks 5days	2577309	ST42
6		2201309
	5 weeks 6days	2615309	ST1
7		2806309	ST42
	4weeks	3091309	ST42
8		976309	ST42
	3weeks 3days	1304309	ST42
9		970309	ST42
	6weeks 5days	1522309	ST42
10		393M10	ST42
	7weeks 3days	823M10	ST13
11		804M10	ST42
	6weeks	1176M10	ST42
12		1593M10	ST42
	5weeks	1905M10	ST42
	14weeks 1days	2691M10	ST42
13		1695M10	ST42
	5weeks 1days	2017M10	ST13
	2weeks 6days	2135M10	ST13
14		1812M10	ST1
	4weeks	2041M10	ST1
	6weeks 4days	2417M10	ST417
	5weeks 3days	2762M10	ST42
15		2120M10	ST42
	2weeks 5days	2265M10	ST1
	4weeks 4days	2550M10	ST1
	5weeks 2days	2909M10	ST1
	4weeks 4days	3190M10	ST1
16		2022M10	ST42
	3weeks 6days	2200M10	ST42
	2weeks	2363M10	ST42
17		2352M10	ST42
	2weeks 3days	2482M10	ST42
18		2306M10	ST42
	11weeks 3days	3057M10	ST42
	26 weeks	1560M11	ST42
19		1660M10	ST42
	23weeks 6days	3127M10	ST42
	4weeks 2days	163M11	ST42
20		2295M10	ST11
	5weeks	2625M10	ST1
	2weeks 6days	2808M10	ST1
21		1160309
	4weeks 3days	1546309
	5weeks 6days	1590309
	7weeks 3days	2051M10
	4weeks 3days	2251M10
	5weeks	2568M10	ST49
22		3159M10	ST42
	12 weeks 6days	822M11
23		2401M11	ST1
	3weeks 4days	2607M11	ST1
24		2417M11	ST1
	4weeks 4days	2684M11	ST1
25		13M11	ST42
	4weeks 3days	421M10	ST42
	2weeks 4days	597M11	ST42
26		3M11	ST42
	4weeks	298M11	ST42
27		133M11	ST42
	2 weeks	304M11
28		449M11	ST42
	14 weeks	1315M11
29		968M11	ST42
	6weeks 1days	1321M11	ST29
	6weeks	1650M11	ST42
	14weeks 1days	1718M11	ST42
30		361M12	ST45
	6weeks 6days	689M12	ST45
31		225M13	ST36
	23weeks 4days	1832M13	ST36
32		460M13	ST6
	7weeks	834M13	ST35
33		1238M13	ST1
	2weeks 2days	1404M13	ST1
	5weeks 1days	1749M13	ST1
34		1228M13	ST1
	2weeks 5days	1416M13	ST1
35		1478M13	ST1
	3weeks 2days	1719M13	ST1
36		2079M13	ST1
	2weeks 3days	2271M13	ST417
37		3309M13	ST36
	3weeks 6days	3658M13	ST325
38		5326M14	ST2
	4weeks	5823M14	ST2
39		1096M15	ST1
	6weeks 2days	1533M15	ST1
	5weeks 4days	1867M15	ST1
40		712M15	ST46
	6weeks 2days	1159M15	ST46
41		3364M15	ST5
	2weeks 1days	3544M15	ST5
42		444M15	ST1
	5weeks 5days	873M15	ST1
	2weeks 2days	1022M15	ST1
43		1051M16	ST9
	7weeks	1500M16	ST3
44		1264M16	ST1
	2weeks 2days	1391M16	ST1
45		184M16	ST8
	2 weeks 4days	373M16	ST1
46		41M18	ST1
	8 weeks 4 days	666M18	ST1
