# Supplementary material for: High Prevalence of Genetically Related Clostridium Difficile Strains at a Single Hemato-Oncology Ward Over 10 Years
Source: Front Microbiol. 2020 Jul 20;11:1618. doi: 10.3389/fmicb.2020.01618 (PMC7384382; doi:10.3389/fmicb.2020.01618)
Supplement: TABLE S3 — MLS resistance genes and gyrase A alleles identified during the first observed infection. [file Table_3.XLSX]

## Sheet: Sheet1
Table S3. MLS resistance genes and gyrase A alleles in the first observed infection.
SampleID	MLS	MLS resistance gene	gyrA_allele	resistance to fluorochinolones	Type
1051M16	0		gyrA_16	0	Recurrent
1096M15	0		gyrA_3	1	Recurrent
1228M13	1	ErmB_841*	gyrA_3	1	Recurrent
1238M13	1	ErmB_841*	gyrA_3	1	Recurrent
1264M16	0		gyrA_3	1	Recurrent
133M11	0		gyrA_14	1	Recurrent
13M11	0		gyrA_14	1	Recurrent
1449M10	0		gyrA_14	1	Single
1478M13	0		gyrA_3	1	Recurrent
1520M13	1	ErmB_841*	gyrA_3	1	Single
1590M13	1	ErmB_841*	gyrA_4	0	Single
1593M10	0		gyrA_14	1	Recurrent
1660M10	0		gyrA_14	1	Recurrent
1695M10	0		gyrA_14	1	Recurrent
1698M16	0		gyrA_3	1	Single
IonXpress_039/171309	1	ErmB_841*	gyrA_4	0	Single
178938	0		gyrA_7	0	Single
1812M10	0		gyrA_3	1	Recurrent
184M16	0		gyrA_4	0	Recurrent
187M11	0		gyrA_14	1	Single
1978309	0		gyrA_14	1	Recurrent
200638	1	ErmB_841*	gyrA_3	1	Recurrent
2008M12	1	ErmG_855*?	gyrA_4	0	Single
200M18	1	ErmB_841*	gyrA_4	0	Single
2022M10	0		gyrA_14	1	Recurrent
2028M11	1	ErmB_841*	gyrA_3	1	Single
2079M13	1	ErmB_841*	gyrA_3	1	Recurrent
2120M10	0		gyrA_14	1	Recurrent
2126M13	0		gyrA_3	1	Single
2132M13	0		gyrA_5	0	Single
2159309	1	ErmB_841*	gyrA_35	1	Recurrent
2167M13	1		gyrA_55	0	Single
225M13	0		gyrA_11	0	Recurrent
2295M10	0		gyrA_2	0	Recurrent
2306M10	0		gyrA_14	1	Recurrent
2331309	0		gyrA_5	0	Recurrent
2352M10	0		gyrA_14	1	Recurrent
2401M10	0		gyrA_11?	0	Single
2401M11	1	ErmB_841*	gyrA_3	1	Recurrent
2417M11	0		gyrA_3	1	Recurrent
2423309	1	ErmG_855	gyrA_8	0	Single
2454M12	0		gyrA_5*	0	Single
2466M11	1	ErmB_841*	gyrA_3	1	Single
2568M10	0		gyrA_5	0	Recurrent
2615309	1	ErmB_841*	gyrA_3	1	Recurrent
270M17	0		gyrA_6	0	Single
2719M17	0		gyrA_3	1	Single
2738M10	0		gyrA_14	1	Single
2806309	0		gyrA_14	1	Recurrent
3063M14	0		gyrA_5	0	Single
3146M16	0		gyrA_11	0	Single
3159M10	0		gyrA_14	1	Recurrent
328M10	0		gyrA_5*?	0	Single
3309M13	0		gyrA_41*	0	Recurrent
3364M15	0		gyrA_37	0	Recurrent
361M12	0		gyrA_16	0	Recurrent
3628M15	0		gyrA_3	1	Single
3682M13	1	ErmB_841*	gyrA_3	1	Single
393M10	0		gyrA_14	1	Recurrent
3M11	0		gyrA_14	1	Recurrent
41M18	0		gyrA_3	1	Recurrent
4348M14	0		gyrA_7	0	Single
43538	1	ErmB_841*	gyrA_35	1	Recurrent
444M15	0		gyrA_3	1	Recurrent
44938	1	ErmB_841*	gyrA_35	1	Single
449M11	0		gyrA_14	1	Recurrent
458M18	0		gyrA_3	1	Single
460M13	0		gyrA_5	0	Recurrent
462M13	0		gyrA_29*	0	Single
500M12	1	ErmB_841*	gyrA_4	0	Single
5326M14	0		gyrA_5	0	Recurrent
561M17	1	ErmB_841*	gyrA_11	0	Single
693309	0		gyrA_14	1	Single
699M131	0		gyrA_3	1	Single
712M15	0		gyrA_16	0	Recurrent
768M15	0		gyrA_3	1	Single
804M10	0		gyrA_14	1	Recurrent
845M11	1	ErmB_841*	gyrA_4	0	Single
925M12	0		gyrA_9	0	Single
968M11	0		gyrA_14	1	Recurrent
970309	0		gyrA_14	1	Recurrent
976309	0		gyrA_14	1	Recurrent
