# Supplementary material for: High Prevalence of Genetically Related Clostridium Difficile Strains at a Single Hemato-Oncology Ward Over 10 Years
Source: Front Microbiol. 2020 Jul 20;11:1618. doi: 10.3389/fmicb.2020.01618 (PMC7384382; doi:10.3389/fmicb.2020.01618)
Supplement: TABLE S4 — SNP distance between the original and secondary strains isolated from patients with recurring infections. [file Table_4.XLSX]

## Sheet: Arkusz1
Table S4. SNP distance between original and secondary strains for patients with recurring infections.
Original strain	Secondary Strain	SNP distance	Secondary Strain	Original strain	The same strain?
2079M13	2271M13	22	1	417	0*
1051M16	1500M16	1505	3	9	0
968M11	1321M11	1825	29	42	0
2295M10	2625M10	374	1	11	0
2295M10	2808M10	1157	1	11	0
3309M13	3658M13	288	325	36	0
435_38	10001_38	723	NA		0
2120M10	2265M10	3214	1	42	0
2120M10	2550M19	2650	1	42	0
2120M10	2909M10	2896	1	42	0
2120M10	3190M10	2308	1	42	0
1812M10	2041M10	15	417	1	0*
1812M10	2762M10	2312	42	1	0
1695M10	2017M10	2981	13	42	0
1695M10	2135M10	1900	13	42	0
393M10	823M10	1322	13	42	0
460M13	834M13	1796	35	6	0
184M16	373M16	2663	1	8	0
3M11	298M11	21	42	42	1
41M18	666M18	9	1	1	1
2331309	2561309	8	6	6	1
968M11	1650M11	6	42	42	1
968M11	1718M11	5	42	42	1
2625M10	2808M10	10	1	1	1
3364M15	3544M15	13	5	5	1
1264M16	1391M16	14	1	1	1
2417M11	2684M11	17	1	1	1
2806309	3091309	26	42	42	1
444M15	1022M15	4	1	1	1
444M15	873M15	15	1	1	1
1478M13	1719M13	7	1	1	1
2265M10	2550M19	17	1	1	1
2265M10	2909M10	22	1	1	1
2265M10	3190M10	4	1	1	1
712M15	1159M15	9	46	46	1
225M13	1832M13	14	36	36	1
1593M10	1905M10	9	42	42	1
1593M10	2691_M10	0	42	42	1
1228M13	1416M13	19	1	1	1
1978309	2577309	18	42	42	1
2401M11	2607M11	7	1	1	1
1812M10	2417M10	17	1	1	1
5326M14	5823M14	8	2	2	1
2352M10	2482M10	19	42	42	1
2306M10	1560M11	5	42	42	1
2306M10	3057M10	13	42	42	1
2017M10	2135M10	22	42	42	1
804M10	1176M10	20	42	42	1
1660M10	163M11	3	42	42	1
1660M10	3127M10	17	42	42	1
975309	1304309	3	42	42	1
2006_38	2273_38	13	1	1	1
361M12	689M12	56	45	45	1
970309	1522309	13	42	42	1
2159309	2526309	10	37	37	1
1238M13	1404M13	11	1	1	1
1238M13	1749M13	8	1	1	1
13M11	421M10	16	42	42	1
13M11	597M11	6	42	42	1
1096M15	1533M15	6	1	1	1
1096M15	1867M15	0	1	1	1
2022M10	2200M10	11	42	42	1
2022M10	2363M10	5	42	42	1
*Phylogenetic analysis reveals that these two strains share the most recent common ancestor.
